# Supplementary material for: Association mapping in sunflower for sclerotinia head rot resistance
Source: BMC Plant Biol. 2012 Jun 18;12:93. doi: 10.1186/1471-2229-12-93 (PMC3778846; doi:10.1186/1471-2229-12-93)
Supplement: Additional file 1 — Inbred Lines used for Association Mapping in Sunflower and Adjusted Means for Sclerotinia Head Rot Incidence. [file 1471-2229-12-93-S1.xls]

## Sheet: AMP
Inbred Lines used for Association Mapping in Sunflower and Adjusted Means for Sclerotinia Head Rot Incidence
Inbred line	Pedigree	Breeding location	Features	Adjusted mean for SHR incidence (%)
RK416	Composite Russian x Klein	Argentina	Public line, oilseed maintainer	5.85
RHA801	Multiple source R‑line population	USA	Public line, fertility restorer line	43.1
RHA440	Oilseed restorer line, RHA377XAS4379 cross-derived	USA	Public line, oilseed restorer Sclerotinia head rot tolerant, highly linoleic	36.35
RHA439	Oilseed restorer line RHA377XAS 3211 cross-derived	USA	Public line, oilseed restorer Sclerotinia head rot tolerant, highly linoleic	19.35
RHA299	cmsP-21 VR1/T70050	USA	Public line, oilseed restorer line	23.36
RHA276	CMS PI343765/HA119/HA62-4-5/2/T66006-2-2-11-3-2	USA	Public line, recessive branching restorer with rust resistant	28.85
RHA275	CMS PI343765/HA119/HA62-4-5/2/T66006-2-2-11-3-2	USA	Public line, recessive branching restorer with rust resistant	55.35
RHA266	Wild H. annuus x Peredovik	U.S.A	Public line, downy mildew resistant	8.85
HA89	VNIIMK 8931	USA	Public line, oilseed maintainer	9.1
HA853	1975 High Yield Composite	USA	Public line, oilseed maintainer	25.6
HA302	Peredovick 304	USA	Moderate resistant to Verticillium, susceptible to downy mildew and rust	8.1
GP365	VNIIMK 6540 x CA3	Argentina	Oilseed maintainer line, rust resistant.	0
F155	ACS	Argentina	Oilseed maintainer line	38.85
C110M	C-2055-45	Argentina	Oilseed restorer line	65.25
C111-3U	C-2055-35	Argentina	Oilseed restorer line, non branching, single flower	56.25
C112M	C-2055-17	Argentina	Oilseed restorer line	43.75
C113M	PR I	Argentina	Oilseed restorer composite	53
C114M	PR I	Argentina	Oilseed restorer composite	35.25
C139-1	HAR4 derived. Saenz Peña 74-1-2 “N” selection	Argentina	Oilseed maintainer composite, downy mildew, rust and Verticillium resistant	42.75
C139-2	HAR4 derived. Saenz Peña 74-1-2 “E” selection	Argentina	Oilseed maintainer composite, downy mildew, rust and Verticillium resistant	57
C149-1	DM-1 derived. Composite of B Lines “N” selection	USA	Composite of B lines, downy mildew resistant	51.75
C149-2	DM-1 derived. Composite of B Lines “B” selection	USA	Composite of B lines, downy mildew resistant	30.75
C155	RHA340 derived. HA89*3/H.argophyllus 415	USA	Composite of R lines, downy mildew resistant	75
C166-U	WIR 135 derived	Russia	Landrace	29.41
C191-1	1 B derived	Romania	Synthetic population, normal cytoplasm	69
C192-1	2 B derived	Romania	Synthetic population, normal cytoplasm	22.5
C396-2B	B MF 83-3/111335. VNIIMK crossed populations	Argentina	High oil and self-compatibility line	50.75
C397	SP 1-4-SR	Argentina	Oilseed maintainer population rust resistant	66.5
C398	Caburé INTA	Argentina	Oilseed maintainer population rust resistant	65.25
C428	SP 74-1-2 derived	Argentina	Oilseed maintainer line rust resistant	54.75
C430	HAR2 derived. Impira INTA “N” selection	Argentina	Oilseed maintainer composite, tust and Verticillium resistant	54.5
C432-1	HAR4 derived. Saenz Peña 74-1-2 “E” selection	Argentina	Oilseed maintainer composite, downy mildew, rust and Verticillium resistant	57.25
C432-2	HAR4 derived. Saenz Peña 74-1-2 “N” selection	Argentina	Oilseed maintainer composite, downy mildew, rust and Verticillium resistant	58.25
C433	HAR derived, Guayacán INTA selection	Argentina	Oilseed maintainer composite, downy mildew, rust and Verticillium resistant	54.75
C434	Guayacán INTA, Castelar selection	Argentina	Oilseed maintainer line	48.5
C437	953-88-3	Argentina	Oilseed maintainer line	43.5
C438	SP S3	Argentina	Oilseed maintainer line	45.5
C454B	HA335 B	USA	Oilseed maintainer line downy mildew resistant	57.5
C458B	VNIIMK 8931	USA	Oilseed maintainer line	50
C494-1	PAC-1	France	Oilseed maintainer line, head rot resistant	26.75
C610-1	CM307-1	France	-	35.07
C618-2U	ESE UNO EN selection	Argentina	Oilseed maintainer population	56.5
C618-1M	ESE UNO “E” selection	Argentina	Oilseed branching population	100
C620-1U	S-377 “N”selection	Argentina	Oilseed maintainer population	52.75
C620-2U	S-377 “E” selection	Argentina	Oilseed maintainer population	58.75
C621	S-1	Argentina	Oilseed maintainer population	50
C625-U	L-91-3	Argentina	Oilseed maintainer line	79.5
C626-M	L-130 “E” selection	Argentina	Oilseed branching line	56.25
C627-M1	L-130 N selection	Argentina	Oilseed branching line	50
C628-M1	L-149 E selection	Argentina	Oilseed branching population	57.07
C633-1U	L-363 E selection	Argentina	Oilseed maintainer population	47.25
C633-2U	L-363 N selection	Argentina	Oilseed maintainer population	38.75
C811	HA124 - VNIIMK 8883	USA	Oilseed maintainer line	55
C813	B LINE SCL REC selection	USA	Oilseed maintainer composite, Verticillium resistant	71.03
C816	RHA391	USA	Oilseed restorer line non branching	72.03
C817	RHA392 selection	USA	Oilseed restorer non branching	47
C818	RHA408 ROMANIA R-LINE	USA	Oilseed restorer line	49
C826	RHA439 RHA377/ AS 3211	USA	Oilseed restorer line head rot resistant	54.25
C827	RHA440 RHA377/ AS 4379	USA	Oilseed restorer line head rot resistant	57.25
C849	HA853 1975 High yield composite	USA	Oilseed maintainer line Verticillium resistant	53.25
C851	HA234 2*Smena//HA6/HA8	USA	Oilseed maintainer line rust resistant	81.5
C853	HA372 H55 Selection	USA	Oilseed maintainer line	65
C977	HA442 B HA425/87 CAEB//HA434/HA412	USA	Oilseed maintainer line Imidazolinona herbicide resistant	58.25
C998	SF270	USA	Oilseed maintainer line Sclerotinia susceptible	57.5
C999	NK277	USA	Oilseed maintainer population Sclerotinia resistant	38.5
C1005-M	XRQ/PSC8 F2 L-3 derived	USA	Oilseed maintainer population head rot resistant	56
C1059	HA 224 Armavirski9345/HA8 derived	USA	Oilseed maintainer line rust and Verticillium resistant	74.36
2021	B 21 B83-3/11335/VNIIMK populations crosses	Argentina	Oilseed high oil and self compatibility line	50
2067	B67/B 85-18-7	Argentina	Oilseed maintainer line, white seed	74.36
2071	HA335/A69 derived	Argentina	Oilseed maintainer line, rust and downy mildew resistant	56.07
2091	B92—150-315	Argentina	Oilseed high oleic maintainer line	61.5
2095	B92—150-534	Argentina	Oilseed high oleic maintainer line	51.25
2101	Israel V3 derived	Israel	Non oilseed maintainer line	62.5
2121	HA341 derived	Argentina	Oilseed high oleic maintainer line	55.03
2123	HA342 HA89*2/Pervwenets High oleic derived	Argentina	Oilseed high oleic maintainer line Verticillium resistant	72.5
2125	HA343 HA89*2/Pervwenets High oleic derived	Argentina	Oilseed high oleic maintainer line	75
5023	R79-13-232-1	Argentina	Oilseed restorer line	76.5
5035	R79-15-631-1	Argentina	Oilseed restorer line	40
5049	R79-25-1522-2	Argentina	Oilseed restorer line	55.03
5075	R79-78-132-1	Argentina	Oilseed restorer line	25.5
5285	RG91-460-1/263	Argentina	Oilseed high oleic restorer line	54
5286	RG91460-2/265	Argentina	Oilseed high oleic restorer line	44.25
5289	RG91-460-7/763	Argentina	Oilseed high oleic restorer line	83.75
5307	HA361	Argentina	Oilseed high oleic restorer line	54.25
5313	R92-160/RN160	Argentina	Oilseed high oleic restorer line	68.5
5348	RPoman91-12 derived	Argentina	Oilseed restorer line	35.25
5381	RG98-657-3/P6472HO	Argentina	Oilseed high oleic restorer line	25.5
5403	RG99-661-3/S954	Argentina	Oilseed restorer line, rust resistant	41
5341-1	R94/RCO	Argentina	Oilseed restorer line	45.5
5393-E	RG-00-667-5/MEx18AO E selection	Argentina	Oilseed high oleic restorer line	46.25
5393-N	RG-00-667-5/MEx18AO N selection	Argentina	Oilseed high oleic restorer line	66
7X1	Ella-1 Sel E/Solf	Argentina	Oilseed maintainer line Sclerotinia resistant	53.25
U12	341/PEREDOVIK-7-3-3-3/P1-01/01-1-2-3-1-1	Argentina	Downy mildew resistant maintainer line	60
U5084	HA 343 x Hib.F1 n° 2 derived	Argentina	High oleic maintainer line, Verticillium resistant	63.74
