# Supplementary material for: Association mapping in sunflower for sclerotinia head rot resistance
Source: BMC Plant Biol. 2012 Jun 18;12:93. doi: 10.1186/1471-2229-12-93 (PMC3778846; doi:10.1186/1471-2229-12-93)
Supplement: Additional file 3 — Candidate Genes Selected for Sclerotinia Head Rot Resistance. [file 1471-2229-12-93-S3.xls]

## Sheet: Candidate Genes for SHR
Candidate Genes Selected for Sclerotinia Head Rot Resistance
Source of selection	Target Locus	Descriptiona	Gene Ontology Class	Sunflower Gene IDb
Brassica napus expression profile	At4g09180	Basic helix-loop-helix family protein (bHLH)	Signal transduction	HaHP2
	At1g14687	Zinc finger homeobox family protein (ZF-HD)	Signal transduction	HaZFHD
	At1g48040	Protein phosphatase 2C (PP2C)	Signal transduction	HaPP2C
	At3g25250	Kinase family protein	Signal transduction
	At5g42170	Family II extracellular lipase	Hormone responses
	At3g48310	Cytochrome P450 71A22	Oxidative burst	HaCYP450A, HaCYP450B, HaCYP450C
	At3g27660	Glycine rich protein	Cell wall
	At1g56360	Calcineurin-like phosphoesterase family	Secondary metabolism
	At1g28090	Polynucleotide adenylyl transferase	Secondary metabolism
	At1g13200	F-box family protein	Protein degradation	HaF-box1, HaF-box2
	At1g34580	Monosaccharide transporter	Transporters	HaMT
	At2g03250	Family protein EXS/ERD1/XPR1/SYG1	Transporters
	At1g15520	ABC transporter family protein	Transporters
	At1g04450	RIC3 (ROP-interactive CRIB motif-containing protein 3)	Binding	HaRIC_A, HaRIC_B
	At5g51550	Phosphate-responsive 1 family protein	Unclassified	HaPRP1, HaPRP2
	At1g03687	DTW domain-containing protein	Unclassified	HaHP1
	At5g13600	Phototropic-responsive NPH3 family protein	Unclassified
	At2g16650	Expressed protein	Unclassified
	At5g05940	Expressed protein Pfam PF03759 (DUF315)	Unclassified	HaROPGEF1, HaROPGEF2, HaROPGEF3
Sunflower EST library	TC49098	Class IV chitinase	Stress Response	HaKIV
	CD852118	26s proteasome subunit 4	Stress Response	Ha26SPS
	TC16897	Unknown transferase	Stress Response	HaTF1
	TC41679	Hypothetical transferase	Stress Response	HaTF2
	TC49193	Dehydration response protein RD22	Stress Response	HaDRP
	TC42613	Thiazole biosynthetic enzyme chloroplast precursor	Stress Response	HaTHI
	TC41821	Protein kinase	Signal transduction	HaPK
	-	Cell Wall protein	Cell wall	HaCWP
	TC42391	Tumor-related protein	Cell wall	HaPI
	TC57179	Phenylalanine ammonia-lyase	Secondary metabolism	HaPAL
	TC42471	Thioesterase family protein	Secondary metabolism	HaTE
	TC57269/TC39768	Hypothetical protein	Protein degradation	HaHP3
	BQ973243	Cysteine proteinase	Protein degradation	HaCP
	TC50156	Signal peptidase complex subunit 2	Protein degradation	HaPEP
	TC47607	Lipid transfer protein isoform 1	Transporters	HaLTP1
	-	GDP dissociation inhibitor	Transporters	HaGDPDI
	TC28373	ATP-dependent RNA helicase/ATPase	Binding	HaRNAHe
Defense response evidence	EU112647	Germin-Like Protein 1	Stress Response	HaGLP1
	AJ540203	Germin-Like Protein 2	Stress Response	HaGLP2
	TC17527	Germin-Like Protein 3	Stress Response	HaGLP3
	TC18217	Germin-Like Protein 4	Stress Response	HaGLP4
	TC17648	Germin-Like Protein 5	Stress Response	HaGLP5
	CF088675	WRKY family transcription factor 5	Signal transduction	HaWRKY5
	BU016906	WRKY family transcription factor 7	Signal transduction	HaWRKY7
a Similarity identified by Blast searches.
b Acronyms used throughout this article.
